# Supplementary material for: Managing school interaction networks during the COVID-19 pandemic: Agent-based modeling for evaluating possible scenarios when students go back to classrooms
Source: PLoS One. 2021 Aug 18;16(8):e0256363. doi: 10.1371/journal.pone.0256363 (PMC8372954; doi:10.1371/journal.pone.0256363)
Supplement: S2 File — Adjacency Matrices of directed networks used in this work. (ZIP) [file pone.0256363.s002.zip]

Archive with 7 entries (7 files):
- CCP_RDep_Dirigidas_rev.csv
- CM_RDep_Dirigidas.csv
- ESRDC_RDep_Dirigidas.csv
- ESTN2_RDep_Dirigidas.csv
- JLBG_RDep_Dirigidas.csv
- UADYHuc_RDep_Dirigidas.csv
- UTRS_RDep_Dirigidas.csv
